# Supplementary material for: Rigorous Plasma Microbiome Analysis Method Enables Disease Association Discovery in Clinic
Source: Front Microbiol. 2021 Jan 8;11:613268. doi: 10.3389/fmicb.2020.613268 (PMC7820181; doi:10.3389/fmicb.2020.613268)
Supplement: Supplementary file 3 [file Table_1.xlsx]

## Sheet: Table S1
Table S1. Clinical characteristics
Group	Number	Age	P value (age)	Gender (male/female)	P value (gender)
Tobacco smokers	20	43 (32-48)	0.596	18/2	0.41
Non-smokers	21	38 (30-46)		16/5
HIV-infected individuals	40	42 (38-51)	0.348	31/9	0.635
Healthy controls	51	42 (35-48)		37/14
SLE	19	35 (30-48)	0.277	0/19	>0.9999
Healthy control	30	43 (32-56)		0/30
Data are medians (interquartile ranges)
P value: Nonparametric Mann-Whitney's U and Spearman’s rank tests or Fisher's exact test
