# Supplementary material for: Rigorous Plasma Microbiome Analysis Method Enables Disease Association Discovery in Clinic
Source: Front Microbiol. 2021 Jan 8;11:613268. doi: 10.3389/fmicb.2020.613268 (PMC7820181; doi:10.3389/fmicb.2020.613268)
Supplement: Supplementary file 4 [file Table_2.xlsx]

## Sheet: Sheet1
Table S2. SLE clinical characteristics, disease manifestations, and medications being used.
Sample_ID	Status	Menstrual Cycle	Gender	Race	Age	SLEDAI	Albumin	Blood urea nitrogen (BUN)	Creatinine (Cr)	Total Protein	Creatinine, urine	Protein, urine	Protein/Creatinine ratio, urine	Anti-dsDNA	C3, complement	C4, complement	Medications
SLE-1	Lupus (premenopausal)		Female	White	59	0	4.2	13	0.9	7.8	111.5	12.8	114.8	<1.0	130.9	17.4	ALPRAZOLAM 0.25 MG TABLET CHOLECALCIFEROL (VITAMIN D3) 2,000 UNIT CAPSULE COENZYME Q10 30 MG CAPSULE DOCUSATE SODIUM 100 MG CAPSULE DULOXETINE 60 MG CAPSULE,DELAYED RELEASE ERGOCALCIFEROL (VITAMIN D2) 50,000 UNIT CAPSULE HYDROCODONE 10 MG-ACETAMINOPHEN 325 MG TABLET HYDROXYCHLOROQUINE 200 MG TABLET LAMOTRIGINE 100 MG TABLET LEVOTHYROXINE 175 MCG TABLET MELOXICAM 15 MG TABLET OMEGA-3 FATTY ACIDS-F…
SLE-2	Lupus (premenopausal)	Follicular	Female	White	43	0	3.7	16	1.1	6.6	152.3	10.8	70.91	1	83.2	31	AZATHIOPRINE 50 MG TABLET BENAZEPRIL 5 MG TABLET DICLOFENAC 1 % TOPICAL GEL FLUOXETINE 20 MG CAPSULE FUROSEMIDE 20 MG TABLET GARLIC ORAL HYDROXYCHLOROQUINE 200 MG TABLET LIDOCAINE 10 MG/ML (1 %) INJECTION LOVASTATIN 10 MG TABLET MELOXICAM 7.5 MG TABLET METHYLPREDNISOLONE ACETATE 40 MG/ML SUSP FOR INJECTION MULTI VITAMIN ORAL OTHER MEDICATION POTASSIUM 99 MG TABLET PREDNISONE 5 MG TABLET PROAIR HF…
SLE-3	Lupus (premenopausal)	Luteal	Female	White	22	2					36.7	<6.8					BIOTIN 300 MCG TAB CALCIUM CARBONATE-VITAMIN D3 500 MG (1,250 MG)-200 UNIT TAB CETIRIZINE 10 MG TABLET DIAZEPAM 5 MG TABLET FLUTICASONE 50 MCG/ACTUATION NASAL SPRAY,SUSPENSION HYDROXYCHLOROQUINE 200 MG TABLET MISCELLANEOUS MEDICAL SUPPLY MISC MISOPROSTOL 200 MCG TABLET RANITIDINE 150 MG TABLET
SLE-4	Lupus (premenopausal)	Luteal	Female	White	30	2	4	14	0.9	7.1				11	112.1	24.4	ACETAMINOPHEN 325 MG TABLET ASPIRIN 81 MG CHEWABLE TABLET BREAST PUMP CALCIUM 500 ORAL CHOLECALCIFEROL (VITAMIN D3) 5,000 UNIT TABLET DOCUSATE SODIUM 100 MG CAPSULE HYDROXYCHLOROQUINE 200 MG TABLET IBUPROFEN 800 MG TABLET IPRATROPIUM BROMIDE 0.03 % NASAL SPRAY MUCINEX D ORAL OMEGA-3 120 MG-DHA-EPA-FISH OIL 400 MG-L. CASEI 4 BILLION CELL CAPSULE OXYCODONE 5 MG TABLET PRENATAL + DHA ORAL RANITIDINE…
SLE-5	Lupus (premenopausal)		Female	B/AA	38	2
SLE-6	Lupus (premenopausal)	Follicular	Female	B/AA	34	8
SLE-7	Lupus (premenopausal)	Follicular	Female	White	29	2	3.9	7	0.8	7	330.2	23.1	69.96	22	115.4	25.5	ACETAMINOPHEN 325 MG TABLET CLONAZEPAM 1 MG TABLET FLUOCINOLONE 0.01 % TOPICAL SOLUTION HYDROXYCHLOROQUINE 200 MG TABLET MYCOPHENOLATE MOFETIL 500 MG TABLET TACROLIMUS 0.1 % TOPICAL OINTMENT TRAZODONE 50 MG TABLET TRETINOIN 0.025 % TOPICAL CREAM
SLE-8	Lupus (premenopausal)	Follicular	Female	B/AA	32	4	3.1	36	4.9	7	247.3	176.2	712.49	7	161.6	63.4	ACETAMINOPHEN 325 MG TABLET CALCIUM CARBONATE 200 MG CALCIUM (500 MG) CHEWABLE TABLET FAMCICLOVIR 250 MG TABLET FAMOTIDINE 20 MG TABLET LABETALOL 100 MG TABLET LEVONORGESTREL 20 MCG/24 HR (5 YEARS) INTRAUTERINE DEVICE MAGNESIUM OXIDE 400 MG TABLET MYCOPHENOLATE MOFETIL 250 MG CAPSULE NIFEDIPINE ER 30 MG TABLET,EXTENDED RELEASE 24 HR PREDNISONE 5 MG TABLET SODIUM BICARBONATE 650 MG TABLET SULFAMET…
SLE-9	Lupus (premenopausal)	Follicular	Female	White	44	3	3.5	17	0.8	7.1	124.5	29.2	234.54	114	49.8		ACETAMINOPHEN 500 MG TABLET AZATHIOPRINE 50 MG TABLET HYDROXYCHLOROQUINE 200 MG TABLET IRON-FOLIC ACID-MULTIVITAMIN, MINERAL COMB#15 106 MG IRON-1 MG CAPSULE PREDNISONE 10 MG TABLET
SLE-10	Lupus (premenopausal)	Follicular	Female	B/AA	37	4	3.7	10	0.8	7.9	21.1	<6.8	No result	40	66	12.2	DOCUSATE SODIUM 100 MG CAPSULE IBUPROFEN 800 MG TABLET IRON, CARBONYL 45 MG TABLET OXYCODONE-ACETAMINOPHEN 5 MG-325 MG TABLET PRENATAL ORAL
SLE-11	Lupus (premenopausal)	Follicular	Female	White	35	2	4.3	11	1.1	7.9	25	<6.8	No result	13	103.8	27.4	BUPROPION HCL SR 200 MG TABLET,SUSTAINED-RELEASE HYDROCODONE 5 MG-ACETAMINOPHEN 325 MG TABLET HYDROXYCHLOROQUINE 200 MG TABLET LOSARTAN 50 MG TABLET METRONIDAZOLE 0.75 % VAGINAL GEL MYCOPHENOLATE MOFETIL 500 MG TABLET NITROFURANTOIN MACROCRYSTAL 100 MG CAPSULE ONDANSETRON 8 MG DISINTEGRATING TABLET PROMETHAZINE 25 MG RECTAL SUPPOSITORY ROSUVASTATIN 10 MG TABLET TRIAMTERENE 37.5 MG-HYDROCHLOROTHIA…
SLE-12	Lupus (premenopausal)	Follicular	Female	B/AA	48	0
SLE-13	Lupus (premenopausal)	Ovular	Female	B/AA	30	4	3.5	9	0.7	8	168.2	9.4	55.89	<1.0	106	<2.9	AZATHIOPRINE 50 MG TABLET CICLOPIROX 0.77 % TOPICAL GEL COLCHICINE 0.6 MG TABLET FOLIC ACID-VIT B6-VIT B12 2.5 MG-25 MG-1 MG TABLET HYDROXYCHLOROQUINE 200 MG TABLET IBUPROFEN 800 MG TABLET METHOTREXATE SODIUM 2.5 MG TABLET PREDNISONE 1 MG TABLET PREDNISONE 5 MG TABLET
SLE-14	Lupus (premenopausal)	Luteal	Female	B/AA	48	3	3.8	18	0.8	7.6	115.3	7.6	65.92	2	115.7	19.6	ACETAMINOPHEN ER 650 MG TABLET,EXTENDED RELEASE AMITRIPTYLINE 25 MG TABLET AMLODIPINE 5 MG TABLET CLOTRIMAZOLE-BETAMETHASONE 1 %-0.05 % TOPICAL CREAM CYCLOSPORINE 25 MG CAPSULE DISABLED PLACARD FLUOXETINE 40 MG CAPSULE GABAPENTIN 600 MG TABLET HYDROCHLOROTHIAZIDE 25 MG TABLET HYDROCODONE 5 MG-ACETAMINOPHEN 325 MG TABLET HYDROXYCHLOROQUINE 200 MG TABLET PREGABALIN 150 MG CAPSULE PROGESTERONE MICRO…
SLE-15	Lupus (premenopausal)		Female	B/AA	29	2
SLE-16	Lupus (premenopausal)	Ovular	Female	B/AA	48	4	3.2	18	1.2	6.8	151	30.8	203.97	62	50.4	6.6	AMLODIPINE 5 MG TABLET CHOLECALCIFEROL (VITAMIN D3) 2,000 UNIT TABLET FERROUS SULFATE 325 MG (65 MG IRON) TABLET FOLIC ACID 1 MG TABLET FUROSEMIDE 40 MG TABLET HYDROXYCHLOROQUINE 200 MG TABLET MYCOPHENOLATE MOFETIL 500 MG TABLET POTASSIUM CHLORIDE ER 20 MEQ TABLET,EXTENDED RELEASE(PART/CRYST) PREDNISONE 5 MG TABLET SPIRONOLACTONE 25 MG TABLET VALSARTAN 320 MG TABLET
SLE-17	Lupus (premenopausal)	Follicular	Female	B/AA	50	6	3.2	39	5.2	7.3	135.8	130.1	958.03	14	127.6	23.2	ALLOPURINOL 100 MG TABLET AMLODIPINE 10 MG TABLET ATORVASTATIN 20 MG TABLET AZATHIOPRINE 50 MG TABLET CALCITRIOL 0.25 MCG CAPSULE CHOLECALCIFEROL (VITAMIN D3) 1,000 UNIT TABLET FERROUS SULFATE ER 142 MG (45 MG IRON) TABLET,EXTENDED RELEASE PRAVASTATIN 20 MG TABLET PREDNISONE 10 MG TABLET PREDNISONE 20 MG TABLET PROBENECID 500 MG-COLCHICINE 0.5 MG TABLET SODIUM BICARBONATE 650 MG TABLET TYLENOL EX…
SLE-18	Lupus (premenopausal)		Female	B/AA	33	6	3.5	12	0.8	8.4	142.3	15.3	107.52	45	116.3	25.3	AMLODIPINE 5 MG TABLET BELIMUMAB 400 MG INTRAVENOUS SOLUTION CHOLECALCIFEROL (VITAMIN D3) 1,000 UNIT TABLET DESONIDE 0.05 % LOTION FEXOFENADINE 60 MG TABLET HYDROCODONE 5 MG-ACETAMINOPHEN 325 MG TABLET HYDROCORTISONE VALERATE 0.2 % TOPICAL CREAM HYDROXYCHLOROQUINE 200 MG TABLET LORATADINE 10 MG TABLET MYCOPHENOLATE MOFETIL 500 MG TABLET TRAMADOL 50 MG TABLET TRIAMCINOLONE ACETONIDE 0.1 % TOPICAL …
SLE-19	Lupus (premenopausal)		Female	B/AA	33	4	3.1	17	6.6	8.5				13	77.6	16.4	ACETAMINOPHEN 500 MG TABLET AMLODIPINE 10 MG TABLET BENAZEPRIL 10 MG TABLET CALCITRIOL 0.25 MCG CAPSULE CALCIUM ACETATE 667 MG CAPSULE FERROUS SULFATE 325 MG (65 MG IRON) TABLET FOLIC ACID 1 MG TABLET HYDROCODONE 5 MG-ACETAMINOPHEN 325 MG TABLET METOCLOPRAMIDE 5 MG TABLET MYCOPHENOLATE SODIUM 360 MG TABLET,DELAYED RELEASE ONDANSETRON 4 MG DISINTEGRATING TABLET OXYCODONE-ACETAMINOPHEN 5 MG-325 MG …
