# Supplementary material for: Rigorous Plasma Microbiome Analysis Method Enables Disease Association Discovery in Clinic
Source: Front Microbiol. 2021 Jan 8;11:613268. doi: 10.3389/fmicb.2020.613268 (PMC7820181; doi:10.3389/fmicb.2020.613268)
Supplement: Supplementary file 5 [file Table_3.xlsx]

## Sheet: S3
Table S3. Saliva microbiota (smoker versus non-smoke)
Kingdom	Phylum	Class	Order	Family	Genus	Species	p.value	adjust.p	Smoker/non-smoke (log2)
Bacteria	Bacteroidetes	Bacteroidia	Bacteroidales	Prevotellaceae	Prevotella	Prevotella oulorum	0.0037194	0.14367	6.02237
Bacteria	Cyanobacteria	Cyanophyceae	Synechococcales	Merismopediaceae	Snowella	Snowella rosea	0.00390687	0.14367	3.14296
Bacteria	Firmicutes	Negativicutes	Selenomonadales	Veillonellaceae	Pectinatus	Pectinatus cerevisiiphilus	0.00482738	0.14367	1.25987
Bacteria	Firmicutes	Negativicutes	Selenomonadales	Veillonellaceae	Selenomonas	Selenomonas noxia	0.00482923	0.14367	1.77961
Bacteria	Proteobacteria	Gammaproteobacteria	Cardiobacteriales	Cardiobacteriaceae	Cardiobacterium	Cardiobacterium hominis	0.00663913	0.158011	-2.43741
Bacteria	Firmicutes	Bacilli	Lactobacillales	Streptococcaceae	Streptococcus	Streptococcus australis	0.0107394	0.18257	0.695125
Bacteria	Firmicutes	Bacilli	Lactobacillales	Streptococcaceae	Streptococcus	Streptococcus parasanguinis	0.0107394	0.18257	0.697198
Bacteria	Firmicutes	Clostridia	Clostridiales	Lachnospiraceae	Blautia	Blautia wexlerae	0.0141926	0.186495	0.807355
Bacteria	Actinobacteria	Actinobacteria	Actinomycetales	Micrococcaceae	Rothia	Rothia aeria	0.0146981	0.186495	-1.68281
Bacteria	Bacteroidetes	Bacteroidia	Bacteroidales	Prevotellaceae	Prevotella	Prevotella nanceiensis	0.0157895	0.186495	-2.10236
Bacteria	Actinobacteria	Actinobacteria	Actinomycetales	Nocardioidaceae	Actinopolymorpha	Actinopolymorpha rutila	0.0172391	0.186495	0.5025
Bacteria	Firmicutes	Bacilli	Lactobacillales	Streptococcaceae	Streptococcus	Streptococcus oligofermentans	0.0240585	0.199701	1.51076
Bacteria	Firmicutes	Bacilli	Lactobacillales	Streptococcaceae	Streptococcus	Streptococcus gordonii	0.0265986	0.199701	3.26232
Bacteria	Fusobacteria	Fusobacteriia	Fusobacteriales	Fusobacteriaceae	Fusobacterium	Fusobacterium periodonticum	0.029389	0.199701	-1.92338
Bacteria	Firmicutes	Bacilli	Lactobacillales	Streptococcaceae	Streptococcus	Streptococcus uberis	0.0311428	0.199701	1.72247
Bacteria	Firmicutes	Negativicutes	Selenomonadales	Veillonellaceae	Selenomonas	Selenomonas artemidis	0.0324277	0.199701	0.708951
Bacteria	Proteobacteria	Gammaproteobacteria	Pasteurellales	Pasteurellaceae	Actinobacillus	Actinobacillus pleuropneumoniae	0.0334601	0.199701	-0.879706
Bacteria	Actinobacteria	Actinobacteria	Actinomycetales	Actinomycetaceae	Actinomyces	Actinomyces turicensis	0.0335063	0.199701	1.14975
Bacteria	Firmicutes	Negativicutes	Selenomonadales	Veillonellaceae	Selenomonas	Selenomonas infelix	0.0343557	0.199701	0.825971
Bacteria	Bacteroidetes	Flavobacteriia	Flavobacteriales	Flavobacteriaceae	Capnocytophaga	Capnocytophaga ochracea	0.0364435	0.199701	1.19265
Bacteria	Firmicutes	Bacilli	Lactobacillales	Streptococcaceae	Streptococcus	Streptococcus bovis	0.0369031	0.199701	0.632268
Bacteria	Firmicutes	Bacilli	Lactobacillales	Streptococcaceae	Streptococcus	Streptococcus cristatus	0.0369195	0.199701	1.30066
Bacteria	Firmicutes	Bacilli	Lactobacillales	Streptococcaceae	Streptococcus	Streptococcus fryi	0.0396813	0.203748	0.623909
Bacteria	Proteobacteria	Betaproteobacteria	Neisseriales	Neisseriaceae	Neisseria	Neisseria subflava	0.0410921	0.203748	-1.86673
Bacteria	Proteobacteria	Gammaproteobacteria	Pasteurellales	Pasteurellaceae	Actinobacillus	Actinobacillus porcinus	0.0451812	0.215063	-0.745477
