# Supplementary material for: Rigorous Plasma Microbiome Analysis Method Enables Disease Association Discovery in Clinic
Source: Front Microbiol. 2021 Jan 8;11:613268. doi: 10.3389/fmicb.2020.613268 (PMC7820181; doi:10.3389/fmicb.2020.613268)
Supplement: Supplementary file 9 [file Table_7.xlsx]

## Sheet: S7
Table S7. Correlates between taxa enriched in SLE patients with autoantibody production
p.Value	Corynebacterium	Psychrilyobacter	Desulfovibrio	Desulfofrigus	Desulfoconvexum	Ochrobactrum	Planococcus	Planomicrobium	Draconibacterium		r.Value	Corynebacterium	Psychrilyobacter	Desulfovibrio	Desulfofrigus	Desulfoconvexum	Ochrobactrum	Planococcus	Planomicrobium	Draconibacterium
Aggrecan	0.406323	0.85505	0.817202	0.761961	0.838621	0.323944	0.834739	0.792425	0.523997		Aggrecan	0.147135	-0.032538	-0.0411639	-0.0539275	-0.0362723	0.174386	0.0371569	-0.0468601	-0.113159
AGTR1	0.378319	0.0548285	0.115271	0.341125	0.408803	0.387874	0.437398	0.701922	0.921681		AGTR1	-0.155997	0.33232	0.275148	0.168386	0.146368	-0.152932	0.137699	0.0681084	0.0175151
alpha-actinin	0.941825	0.844933	0.866507	0.968624	0.828389	0.418286	0.78368	0.415111	0.0918665		alpha-actinin	-0.0130012	-0.0348358	0.029942	0.00700779	-0.0386056	-0.143456	0.0488812	0.144427	0.293655
Alpha Fodrin (SPTAN1)	0.609127	0.905598	0.810453	0.43889	0.984973	0.213641	0.591753	0.331584	0.448516		Alpha Fodrin (SPTAN1)	-0.0909091	0.0211266	-0.0427114	-0.137256	0.00335559	-0.218868	0.0953302	-0.171694	0.134413
Amyloid	0.871761	0.561341	0.278819	0.192831	0.193043	0.71775	0.155445	0.248406	0.791557		Amyloid	0.0287534	-0.103209	-0.19116	-0.228917	-0.228811	0.0643333	-0.249081	-0.203481	-0.0470604
AQP4	0.692226	0.738733	0.780251	0.772766	0.550363	0.731757	0.631706	0.927875	0.764513		AQP4	-0.0704354	-0.0593703	-0.0496752	-0.0514119	0.106101	-0.0610153	0.0852423	-0.0161259	-0.0533324
b2-glycoprotein I	0.268815	0.465837	0.517863	0.764658	0.642303	0.867486	0.357254	0.362811	0.681546		b2-glycoprotein I	-0.195111	0.129381	0.114826	0.0532986	0.0826114	0.0297203	0.162919	-0.16107	-0.0730122
b2-microglobulin	0.205075	0.818506	0.736532	0.903761	0.761611	0.985897	0.393494	0.744333	0.447176		b2-microglobulin	-0.222918	0.0408653	0.0598888	0.0215395	0.054009	0.00314917	0.15115	-0.0580534	0.134807
BPI	0.552892	0.227908	0.445101	0.520915	0.915702	0.262085	0.577356	0.106826	0.402896		BPI	-0.105432	-0.212361	-0.135418	-0.113995	-0.0188567	-0.197823	0.0990366	-0.281467	0.148201
Cardiolipin	0.347683	0.844129	0.700595	0.775391	0.897186	0.413512	0.381699	0.333027	0.114889		Cardiolipin	0.166144	0.0350187	0.0684263	0.0508024	0.0230185	-0.144917	0.154908	0.17119	0.275426
CENP-A	0.982207	0.0511694	0.0907345	0.13517	0.130961	0.440346	0.0991212	0.503415	0.85965		CENP-A	-0.00397341	0.337177	0.294637	0.261522	0.264273	0.136824	0.28757	0.11879	-0.031495
CENP-B	0.595898	0.837413	0.668672	0.562211	0.760242	0.772943	0.547862	0.646484	0.932215		CENP-B	-0.0942704	0.0365474	0.0761377	0.102981	0.0543286	-0.0513709	0.106763	-0.0815783	0.0151535
Chondroitin Sulfate	0.896945	0.149222	0.0958635	0.0769845	0.0382996	0.613685	0.00374887	0.180981	0.0529502		Chondroitin Sulfate	0.0230728	0.252767	0.290259	0.307394	0.356838	-0.0897583	0.483749	0.234982	0.33478
Chromatin	0.730667	0.0498647	0.0339098	0.0219182	0.0204327	0.354128	0.000990464	0.0768224	0.0698684		Chromatin	0.0612728	0.338976	0.364777	0.391829	0.39599	0.163966	0.539573	0.307555	0.314705
Collagen I	0.984263	0.117677	0.102052	0.109555	0.248947	0.865747	0.0262874	0.612268	0.358932		Collagen I	0.00351413	0.273412	0.285207	0.279385	0.203253	0.030114	0.380816	0.0901156	0.162359
Collagen II	0.600694	0.251537	0.290581	0.269595	0.524689	0.707716	0.17862	0.822985	0.848407		Collagen II	0.0930481	0.202167	0.18663	0.194799	0.112971	0.0667231	0.236224	-0.0398406	-0.0340461
Collagen III	0.98426	0.00155059	0.0015632	0.00170115	0.00663601	0.898869	0.000720987	0.128304	0.0915973		Collagen III	-0.00351494	0.521807	0.521477	0.518011	0.456624	-0.0226399	0.551596	0.266044	0.293887
Collagen IV	0.704968	0.0341113	0.0407768	0.0682116	0.107968	0.556377	0.104036	0.634995	0.734291		Collagen IV	0.0673797	0.364395	0.352679	0.31649	0.280591	0.104513	0.283637	0.0844241	0.0604171
Collagen V	0.782972	0.0103145	0.0135524	0.0168848	0.0225814	0.793348	0.0008463	0.290446	0.117759		Collagen V	-0.0490451	0.434097	0.419377	0.40705	0.390047	-0.0466471	0.545585	0.186682	0.273353
Collagen VI	0.579214	0.033934	0.0301819	0.032764	0.0306562	0.853144	0.0005562	0.0800312	0.0120682		Collagen VI	0.098556	0.364731	0.372206	0.366986	0.37122	0.0329704	0.561095	0.304424	0.425708
complement C1q	0.380213	0.257492	0.205234	0.306592	0.24479	0.657264	0.118426	0.88147	0.967399		complement C1q	-0.155386	0.1997	0.222842	0.180649	0.20501	-0.0789262	0.272876	0.0265604	-0.00728154
complement C3	0.409286	0.762426	0.832097	0.77412	0.77053	0.568397	0.600976	0.679859	0.498168		complement C3	0.146218	0.0538188	0.0377594	0.0510974	-0.0519317	0.101364	0.0929763	-0.0734205	-0.120244
complement C3a	0.39266	0.00779185	0.0163138	0.0471092	0.0785696	0.735094	0.0883348	0.187809	0.616101		complement C3a	0.151413	0.448593	0.409008	0.342903	0.305838	0.060228	0.296751	0.231455	0.0891497
complement C4	0.820151	0.012615	0.0167637	0.0726578	0.0358753	0.290691	0.160243	0.217593	0.627088		complement C4	0.0404889	0.423303	0.407461	0.311773	0.361125	0.186589	0.246312	0.217036	0.0863945
complement C5	0.952813	0.0129035	0.00692575	0.0229304	0.00817843	0.537835	0.0497618	0.199979	0.381783		complement C5	0.0105424	0.422069	0.454505	0.389127	0.446133	0.109434	0.33912	0.225384	0.15488
complement C6	0.70369	0.0831451	0.0518339	0.143726	0.0612585	0.881423	0.293702	0.0716295	0.496752		complement C6	0.0676853	0.301478	0.336275	0.256116	0.324374	0.0265712	0.185448	0.312843	0.120637
complement C7	0.898311	0.215065	0.198217	0.324016	0.293945	0.479173	0.307259	0.815526	0.57147		complement C7	-0.0227655	0.218205	0.226247	0.17436	0.185356	0.125573	0.180404	0.041548	0.100564
complement C8	0.937794	0.514254	0.899074	0.848094	0.931383	0.81303	0.517835	0.399959	0.537151		complement C8	-0.0139037	-0.115811	-0.0225937	0.0341174	0.0153398	-0.0421202	0.114833	-0.149118	0.109617
complement C9	0.786114	0.0988155	0.106112	0.14987	0.232959	0.470535	0.250138	0.332295	0.82065		complement C9	-0.0483181	0.287819	0.282018	0.252378	0.210125	0.128033	0.202753	0.171446	-0.0403745
CRP antigen	0.198115	0.341058	0.208444	0.231665	0.218691	0.271395	0.359737	0.725408	0.819052		CRP antigen	-0.226297	0.168409	0.221312	0.210695	0.216532	0.194083	0.16209	0.0625165	-0.0407404
Cytochrome C	0.655752	0.0106195	0.0143721	0.0253054	0.0433928	0.179808	0.01739	0.0510672	0.253561		Cytochrome C	0.0792972	0.432555	0.416127	0.383152	0.348502	0.235598	0.405363	0.337317	0.201325
Decorin-bovine	0.803974	0.061439	0.195251	0.182518	0.421117	0.427144	0.391954	0.867906	0.435415		Decorin-bovine	0.0441998	-0.32416	-0.227711	-0.23418	-0.142594	-0.14077	-0.151637	-0.0296253	-0.13829
DGPS	0.427444	0.271017	0.523836	0.533143	0.742324	0.0866399	0.420897	0.737986	0.130023		DGPS	-0.14068	-0.194233	-0.113203	-0.110692	-0.0585255	-0.298271	0.142661	0.0595463	0.264896
dsDNA	0.764553	0.0351008	0.0266747	0.0262299	0.00940368	0.924303	7.4292e-05	0.0803523	0.0105003		dsDNA	0.0533231	0.362544	0.379915	0.380951	0.438943	0.0169268	0.626287	0.304116	0.433153
EBNA1	0.278092	0.660294	0.632224	0.399681	0.668335	0.912025	0.253734	0.812216	0.988543		EBNA1	-0.191444	0.0781838	0.0851133	0.149205	0.0762198	0.0196823	0.201253	-0.0423069	-0.00255838
Elastin	0.603644	0.995165	0.890466	0.999296	0.891532	0.663648	0.752389	0.64221	0.962991		Elastin	-0.0922983	0.00107963	0.0245319	-0.000157247	-0.0242918	0.0773634	0.0561643	0.0826344	-0.0082668
Entaktin EDTA	0.808805	0.866609	0.905259	0.929671	0.674881	0.51307	0.212084	0.890717	0.294356		Entaktin EDTA	0.0430896	0.0299188	0.0212026	-0.0157235	0.0746276	-0.116135	0.219596	-0.0244754	0.185201
Factor I	0.237249	0.271229	0.422872	0.622378	0.602778	0.197213	0.649352	0.259167	0.824227		Factor I	0.208251	-0.194149	-0.142062	-0.0875732	-0.0925184	-0.226741	-0.0808709	-0.199013	0.0395565
Factor P	0.20921	0.0204695	0.0237593	0.068045	0.160623	0.23974	0.456804	0.13107	0.851862		Factor P	0.220949	0.395884	0.386986	0.316671	0.246095	0.207172	0.131993	0.264201	0.0332615
FactorB	0.28439	0.0889162	0.121124	0.160695	0.147073	0.0149522	0.145452	0.675946	0.654098		FactorB	0.188999	0.296235	0.27097	0.246054	0.254066	0.41392	0.255054	0.0743691	-0.0797034
FactorD	0.235384	0.883656	0.876735	0.96339	0.472255	0.575882	0.768221	0.845415	0.981489		FactorD	0.209062	-0.0260672	-0.0276295	0.00817747	-0.127542	-0.0994186	0.0524688	-0.0347262	0.00413371
FactorH	0.750168	0.317828	0.383632	0.642584	0.578463	0.0247149	0.760337	0.748375	0.57147		FactorH	0.0566845	0.176569	0.154287	0.082542	0.0987502	0.384593	0.0543063	0.0571048	-0.100564
Fibrinogen IV	0.482314	0.226184	0.178724	0.135475	0.319576	0.630172	0.62226	0.084264	0.23414		Fibrinogen IV	0.124685	-0.213133	-0.236169	-0.261324	-0.175942	-0.0856247	-0.0876028	-0.30044	-0.209606
Fibrinogen S	0.588734	0.414894	0.392869	0.27675	0.699412	0.228767	0.975156	0.223414	0.839755		Fibrinogen S	0.0961039	-0.144493	-0.151347	-0.191969	-0.0687097	-0.211979	-0.00554832	-0.21438	-0.0360141
Fibronectin	0.627365	0.0455061	0.104797	0.25111	0.18085	0.182064	0.537763	0.0131622	0.642921		Fibronectin	0.0863254	-0.345273	-0.28304	-0.202346	-0.235051	-0.234417	-0.109453	-0.420982	0.0824586
GBM (disso)	0.653214	0.0593472	0.0700576	0.218354	0.258105	0.970914	0.207419	0.974511	0.651646		GBM (disso)	-0.0799205	0.326664	0.314503	0.216686	0.199448	-0.00649616	0.221798	0.00569238	0.080306
Genomic DNA	0.400435	0.113429	0.122676	0.0995185	0.108387	0.653256	0.00284246	0.115091	0.131516		Genomic DNA	0.148969	0.276496	0.269887	0.287246	0.280272	0.0799103	0.496154	0.275279	0.263907
Gliadin (IgG)	0.640879	0.861852	0.901826	0.74182	0.663751	0.728426	0.934563	0.0259879	0.827672		Gliadin (IgG)	0.0829641	-0.0309959	-0.0219747	-0.0586441	-0.0773383	-0.0618025	-0.0146274	-0.381521	0.0387693
Glycated Albumin	0.99521	0.933086	0.947365	0.717872	0.725572	0.323944	0.87475	0.676728	0.528364		Glycated Albumin	0.00106952	0.0149582	0.0117611	-0.0643042	-0.0624779	0.174386	-0.0280778	0.0741794	-0.111978
gP210	0.635614	0.148069	0.146471	0.10898	0.187513	0.290721	0.0108294	0.226526	0.0420312		gP210	0.0842701	0.253462	0.254432	0.27982	0.231606	-0.186577	0.431516	0.212979	0.35065
GP2	0.785613	0.303437	0.28211	0.414912	0.240679	0.506651	0.131682	0.951599	0.747678		GP2	-0.0484339	0.181812	0.18988	0.144488	0.206768	0.117897	0.263797	-0.0108139	0.0572683
Hemocyanin	0.29034	0.263502	0.423347	0.416932	0.401564	0.429208	0.699859	0.190767	0.739283		Hemocyanin	-0.186722	-0.197248	-0.141918	-0.14387	-0.148616	-0.140149	-0.0686026	-0.229955	-0.0592409
Heparan HSPG	0.737163	0.301771	0.308006	0.192518	0.446987	0.943632	0.961613	0.0780014	0.825949		Heparan HSPG	0.0597403	-0.182429	-0.180131	-0.229074	-0.134863	0.0125967	0.00857467	-0.306393	0.0391629
Heparin	0.677535	0.04289	0.050811	0.0402177	0.0228769	0.977515	0.000359564	0.221941	0.0758489		Heparin	-0.0739835	0.349288	0.337668	0.353599	0.389267	0.0050213	0.576449	0.215048	0.308525
Heparan Sulfate	0.54712	0.616142	0.574921	0.374499	0.708075	0.829362	0.954842	0.603994	0.962993		Heparan Sulfate	0.10696	-0.0891394	-0.0996676	-0.157235	-0.0666375	-0.0383835	0.0100886	-0.0922095	0.00826617
Histone-total	0.977423	0.746606	0.975747	0.798596	0.745225	0.992948	0.114697	0.943121	0.338057		Histone-total	0.00504202	-0.0575198	-0.0054163	0.0454374	0.057844	0.00157459	0.275566	-0.012711	0.169443
Histone H1	0.501471	0.113848	0.0690909	0.0387243	0.0272733	0.789085	0.0355876	0.0721748	0.0725105		Histone H1	-0.119328	0.276188	0.315538	0.35611	0.378542	0.0476313	0.361649	0.312274	0.311926
Histone H2A	0.44164	0.599719	0.68078	0.623633	0.591501	0.918162	0.0894738	0.905056	0.175413		Histone H2A	0.13644	0.0932962	0.0731975	0.0872587	0.0953946	-0.0183046	0.295742	0.0212483	0.237929
Histone H2B	0.922795	0.466909	0.504322	0.711266	0.758189	0.912025	0.206784	0.514559	0.1696		Histone H2B	0.0172651	-0.129073	-0.11854	-0.0658764	-0.0548079	-0.0196823	0.222101	-0.115727	0.241078
Histone H3	0.860415	0.650245	0.737846	0.916358	0.952796	0.841464	0.151018	0.781757	0.15567		Histone H3	0.0313216	-0.0806511	-0.0595793	-0.0187095	0.0105461	-0.035625	0.251692	-0.0493264	0.24895
Histone H4	0.775063	0.460492	0.420324	0.533753	0.661137	0.850121	0.395627	0.544112	0.25167		Histone H4	0.0508785	-0.130923	-0.142836	-0.110528	-0.0779775	0.0336568	0.150477	-0.107759	0.202112
Insulin	0.36608	0.762858	0.521022	0.40824	0.564179	0.935522	0.253423	0.0444252	0.698344		Insulin	0.15999	0.0537181	0.113966	0.146542	0.102466	0.0144126	0.201382	0.346909	0.0689659
Intrinsic Factor	0.318954	0.0293543	0.0433937	0.0818909	0.108597	0.243679	0.342357	0.021595	0.162528		Intrinsic Factor	-0.176165	-0.373956	-0.3485	-0.302654	-0.280112	-0.205484	-0.167963	-0.392714	-0.245014
Jo-1	0.720342	0.764393	0.585707	0.51918	0.78153	0.961228	0.585828	0.415555	0.985017		Jo-1	-0.0637176	0.0533603	0.0968818	0.114467	0.0493789	-0.00866089	0.0968508	0.144291	-0.00334583
KU (P70/P80)	0.2932	0.957892	0.720826	0.921963	0.922117	0.513821	0.517835	0.958386	0.176888		KU (P70/P80)	-0.185638	0.00940672	0.0636029	0.0174517	0.0174171	-0.115929	0.114833	-0.00929613	0.237142
La/SSB	0.456222	0.711389	0.599037	0.413887	0.252767	0.797616	0.629009	0.212688	0.676671		La/SSB	-0.132162	-0.0658471	-0.0934699	-0.144802	-0.201655	0.045663	-0.0859148	-0.219313	-0.074193
Laminin	0.302165	0.0580717	0.103825	0.0849066	0.119978	0.34221	0.17233	0.878289	0.927547		Laminin	0.182283	-0.328225	-0.283803	-0.299849	-0.271776	-0.168013	-0.23959	0.0272785	0.0161996
LC1	0.439028	0.541642	0.41978	0.522652	0.43028	0.453805	0.727401	0.701108	0.717646		LC1	-0.137214	0.108417	0.143001	0.113524	0.139827	0.132866	0.062045	0.0683034	0.064358
LKM1	0.654507	0.220426	0.250206	0.334759	0.359448	0.297475	0.589129	0.877269	0.684802		LKM1	-0.0796028	0.215738	0.202724	0.170587	0.162187	0.18403	0.0960027	0.027509	-0.072225
LPS	0.73846	0.054116	0.0470913	0.0427515	0.0258962	0.919039	0.00415644	0.507641	0.214123		LPS	0.0594347	0.333245	0.342929	0.349507	0.381738	0.0181078	0.479005	0.117625	0.218643
M2	0.707526	0.0742747	0.0599737	0.0532268	0.315168	0.883167	0.0775474	0.205473	0.4869		M2	0.0667685	0.310114	0.325907	0.334413	0.177527	0.0261775	0.306839	0.222728	0.123393
Matrigel	0.603098	0.17481	0.157994	0.101861	0.302495	0.836278	0.809747	0.0495587	0.879694		Matrigel	0.092437	-0.238252	-0.247602	-0.28536	-0.182161	0.036806	-0.0428734	-0.339404	-0.0269614
MDA5	0.999316	0.00023025	0.000135193	0.000495776	0.000190938	0.586646	0.0010907	0.0940512	0.107654		MDA5	-0.000152788	0.59139	0.608328	0.565216	0.597455	0.0966403	0.535833	0.291785	0.280831
Mi-2	0.428332	0.326489	0.320846	0.342958	0.707427	0.897143	0.167423	0.519428	0.511001		Mi-2	0.140413	0.173485	0.175488	0.167757	0.0667922	0.0230283	0.242277	0.114399	0.116701
Mitochondrial antigen	0.427281	0.586429	0.585707	0.546087	0.871713	0.330886	0.862106	0.357357	0.471588		Mitochondrial antigen	0.140729	-0.0966962	-0.0968818	-0.107234	-0.0287644	0.171938	-0.0309384	-0.162885	-0.127732
MPO	0.726809	0.405891	0.314385	0.482339	0.415035	0.844059	0.462643	0.598799	0.926946		MPO	-0.0621849	0.147269	0.177809	0.124678	0.14445	0.0350346	0.130301	-0.0935305	0.0163343
Muscarinic receptor	0.971951	0.753186	0.899762	0.830143	0.758873	0.628621	0.55805	0.953296	0.897156		Muscarinic receptor	0.00626432	0.0559777	0.022439	-0.0382052	0.0546482	-0.0860118	0.104073	-0.0104344	-0.0230254
Myelin basic protein	0.164018	0.0911763	0.119119	0.171684	0.183268	0.627412	0.556742	0.108437	0.886664		Myelin basic protein	0.244174	-0.294252	-0.272383	-0.23994	-0.233791	-0.0863137	-0.104417	-0.280233	0.0253889
Myosin	0.992473	0.0994639	0.102052	0.0634332	0.163477	0.433839	0.597016	0.0687751	0.769585		Myosin	-0.00168067	-0.287291	-0.285207	-0.321835	-0.244479	-0.13876	-0.0939851	-0.315879	-0.0521516
Nucleolin	0.989737	0.114691	0.100893	0.140196	0.158702	0.448458	0.0534822	0.633469	0.397897		Nucleolin	-0.00229183	0.275571	0.286136	0.258317	0.247195	0.13443	0.334076	0.0848035	0.149764
Nucleosome antigen	0.989737	0.244223	0.228003	0.182663	0.216298	0.614493	0.0107458	0.368566	0.227063		Nucleosome antigen	-0.00229183	0.205252	0.212319	0.234105	0.217634	0.0895546	0.431928	0.159173	0.212739
Nup62	0.281801	0.247763	0.491889	0.508906	0.535727	0.0503287	0.311924	0.88546	0.643009		Nup62	0.19	-0.203751	-0.121994	-0.117277	-0.109998	-0.338332	-0.178701	-0.0256604	0.0824369
PCNA	0.79355	0.221102	0.120023	0.159046	0.101629	0.662891	0.0618708	0.434733	0.112887		PCNA	-0.0466005	0.215429	0.271744	0.246997	0.285545	0.0775484	0.323652	0.138493	0.276895
Peroxiredoxin 1	0.825495	0.0838086	0.0818487	0.193146	0.137574	0.455866	0.342357	0.335394	0.594372		Peroxiredoxin 1	-0.0392666	0.300861	0.302694	0.228759	0.259978	0.132265	0.167963	0.170366	-0.0946601
Phosphatidylinositol	0.38333	0.79879	0.946096	0.944243	0.615415	0.933337	0.598883	0.502391	0.801192		Phosphatidylinositol	0.154384	-0.0453927	-0.0120451	-0.01246	-0.0893224	0.014902	-0.0935091	0.119073	0.0448396
PL-7	0.809485	0.850973	0.866154	0.997888	0.841428	0.999119	0.501916	0.799008	0.37206		PL-7	0.0429335	0.0334633	0.0300218	0.000471669	0.0356332	-0.000196823	0.119205	-0.0453424	0.158029
PL-12	0.655752	0.494151	0.476149	0.628664	0.723548	0.679881	0.982683	0.996601	0.468872		PL-12	0.0792972	0.121362	0.126432	0.0860009	0.0629572	0.0734151	0.00386701	0.000758868	0.128509
PM/Scl-75	0.286202	0.859014	0.996077	0.913485	0.786802	0.0866375	0.270686	0.366887	0.314028		PM/Scl-75	0.188302	-0.0316391	0.000875875	0.0193545	0.0481589	-0.298273	0.194364	-0.159724	0.177938
PM/Scl-100	0.480726	0.0138025	0.00961358	0.00589941	0.00409537	0.2209	0.000628081	0.164372	0.092131		PM/Scl-100	0.125134	0.418368	0.437792	0.462393	0.479689	0.215522	0.556681	0.243976	0.293426
POLB	0.491589	0.667869	0.43886	0.340211	0.321851	0.77888	0.075184	0.712249	0.384237		POLB	0.122078	0.0763333	0.137265	0.1687	0.17513	0.0499931	0.309193	0.0656421	0.154093
PR3	0.277904	0.544995	0.556438	0.499021	0.429339	0.196439	0.266727	0.378288	0.242174		PR3	0.191517	-0.107524	-0.104497	-0.120007	-0.140109	0.227123	-0.195947	0.156007	-0.206127
Proteoglycan	0.250726	0.476488	0.472753	0.320333	0.594511	0.210976	0.68372	0.326038	0.386553		Proteoglycan	0.202507	-0.126335	-0.127399	-0.175672	-0.0946246	0.220116	-0.0724865	-0.173644	-0.153353
Prothrombin protein	0.487228	0.234224	0.18892	0.359718	0.339637	0.0576916	0.550401	0.0626782	0.585163		Prothrombin protein	0.1233	0.209569	0.230889	0.162097	0.168898	0.328695	0.106091	0.322709	0.0970216
Ribo phosphoprotein P0	0.34877	0.0139573	0.00822578	0.019875	0.0110103	0.893646	0.00116821	0.452724	0.0363109		Ribo phosphoprotein P0	-0.165775	0.417751	0.445839	0.397617	0.430634	-0.0238156	0.533143	0.133181	0.360338
Ribo phosphoprotein P1	0.895596	0.0608002	0.0676652	0.144236	0.15898	0.49599	0.0671974	0.65728	0.160448		Ribo phosphoprotein P1	-0.0233766	0.324918	0.317086	0.255802	0.247035	-0.12085	0.317599	0.0789223	0.246195
Ribo phosphoprotein P2	0.220093	0.777012	0.815851	0.937396	0.712116	0.0427186	0.38293	0.171589	0.149679		Ribo phosphoprotein P2	-0.21589	-0.0504262	-0.0414734	-0.0139928	-0.0656737	-0.349558	0.154512	-0.239992	0.252492
Ro-52/SSA	0.935065	0.261261	0.186493	0.193776	0.217337	0.235016	0.0741884	0.61754	0.243279		Ro-52/SSA	-0.0145149	0.198158	0.232127	0.228445	0.217155	-0.209223	0.310201	0.0887876	0.205654
Ro-60/SSA	0.522064	0.582834	0.583903	0.430953	0.573501	0.639674	0.78347	0.756866	0.812181		Ro-60/SSA	0.113683	-0.0976215	-0.0973461	-0.139625	-0.100036	-0.0832627	0.0489298	-0.055117	0.0423149
S100B	0.30263	0.50514	0.627015	0.437088	0.585915	0.132018	0.0733715	0.451991	0.0871168		S100B	0.182111	-0.118314	-0.0864127	-0.137791	-0.0968284	0.263576	-0.311037	0.133396	-0.297841
Scl-70	0.638413	0.193282	0.181706	0.206669	0.147863	0.953308	0.573494	0.22934	0.579059		Scl-70	0.0835752	-0.228691	-0.234603	-0.222156	-0.253587	-0.0104316	-0.100038	-0.211724	-0.098596
Sm	0.689688	0.594882	0.577339	0.623633	0.378943	0.614493	0.0471671	0.872231	0.178372		Sm	0.0710466	0.0945299	0.099041	0.0872587	0.155795	-0.0895546	0.342819	-0.0286473	0.236355
Sm/RNP	0.601896	0.460492	0.35254	0.38773	0.202776	0.59048	0.0618708	0.833785	0.0986967		Sm/RNP	0.0927426	0.130923	0.164501	0.152978	0.224025	-0.0956562	0.323652	0.0373743	0.287916
SmD	0.955546	0.412884	0.484898	0.599967	0.325903	0.259708	0.072228	0.988106	0.311406		SmD	-0.00993125	0.14511	0.123956	0.0932332	0.173692	-0.198792	0.312219	0.00265604	0.17889
SmD1	0.810816	0.0432877	0.0234986	0.0312789	0.0374875	0.584351	0.0084102	0.403606	0.028018		SmD1	0.042628	0.348666	0.387652	0.369945	0.358249	-0.0972308	0.444706	0.147979	0.376869
SmD2	0.26958	0.834706	0.920427	0.986623	0.982827	0.968276	0.607602	0.726631	0.730957		SmD2	-0.194805	0.0371643	0.0177964	-0.00298724	0.00383496	-0.00708564	0.091295	-0.0622272	-0.0612043
SmD3	0.773055	0.100744	0.106536	0.216307	0.276018	0.670105	0.126095	0.675117	0.328947		SmD3	0.0513447	0.286255	0.281691	0.21763	0.192257	-0.0757886	0.267537	0.0745702	0.172619
SP100	0.456226	0.282871	0.475911	0.518151	0.339075	0.314581	0.928478	0.940935	0.357783		SP100	0.132161	-0.189586	-0.1265	-0.114747	-0.169092	-0.177738	-0.0159908	0.0132005	0.162742
Sphingomyelin	0.535682	0.887388	0.781296	0.730295	0.834318	0.498444	0.927358	0.50973	0.196952		Sphingomyelin	0.11001	0.0252257	0.0494331	0.0613606	-0.0372528	-0.120167	-0.016242	0.11705	0.226869
SRP54	0.859066	0.259749	0.209133	0.342041	0.29692	0.361829	0.205378	0.515253	0.627088		SRP54	-0.0316272	0.198775	0.220985	0.168071	0.184238	0.161395	0.222773	-0.115538	0.0863945
ssDNA	0.642113	0.0910248	0.0513773	0.0499804	0.0179224	0.636526	0.00126116	0.0712677	0.0168476		ssDNA	0.0826585	0.294384	0.336894	0.338815	0.403629	0.0840436	0.530116	0.313223	0.407176
ssRNA	0.332479	0.0645747	0.0468263	0.0387101	0.0395811	0.710285	0.00198617	0.195169	0.0141447		ssRNA	0.171381	0.32053	0.343317	0.356134	0.35466	0.0661101	0.511566	0.227751	0.417012
T1F1 GAMMA	0.518162	0.0273918	0.011457	0.0118133	0.0159346	0.825066	0.0271607	0.0843917	0.281017		T1F1 GAMMA	0.114744	0.378274	0.428507	0.42686	0.410341	-0.0393647	0.378799	0.300322	0.190304
Thyroglobulin	0.136275	0.657776	0.841605	0.663045	0.690766	0.933084	0.671329	0.458591	0.716011		Thyroglobulin	-0.26081	-0.0788006	-0.0355928	-0.0775109	-0.0707869	-0.0149586	-0.0754907	-0.131474	-0.0647467
TNFa	0.904212	0.186597	0.273108	0.314277	0.318887	0.0803173	0.774801	0.621202	0.646324		TNFa	-0.021438	0.232074	0.193404	0.177848	0.176189	0.30415	0.0509393	-0.0878681	-0.0816177
Topoisomerase I	0.46573	0.791673	0.872996	0.660473	0.780857	0.192461	0.970641	0.762166	0.865764		Topoisomerase I	0.129412	-0.0470336	-0.0284743	-0.0781398	-0.0495349	0.229102	0.0065571	-0.0538796	-0.0301102
TPO	0.974687	0.0739721	0.120683	0.114205	0.253535	0.616056	0.309096	0.00853723	0.353057		TPO	-0.00565317	-0.310422	-0.271279	-0.275926	-0.201335	-0.089161	-0.179732	-0.443938	-0.164327
TTG	0.413255	0.676748	0.799009	0.835658	0.902907	0.418195	0.536506	0.789138	0.22096		TTG	0.144996	-0.0741743	-0.0453422	-0.0369474	-0.0217314	-0.143484	0.109789	-0.047619	0.215494
U1-snRNP-68	0.64706	0.165231	0.134202	0.21065	0.0834391	0.159361	0.0113729	0.454024	0.0185417		U1-snRNP-68	-0.0814362	0.243495	0.262149	0.220269	0.301204	-0.246817	0.428902	0.132802	0.401666
U1-snRNP-A	0.606712	0.0351008	0.0183227	0.00989279	0.00667159	0.968276	0.00120875	0.232342	0.0149662		U1-snRNP-A	-0.0915202	0.362544	0.402354	0.436294	0.45636	0.00708564	0.531798	0.210396	0.413867
U1-snRNP-BB'	0.698587	0.0212415	0.00646541	0.00278944	0.0092888	0.542258	0.00125052	0.0412391	0.0392477		U1-snRNP-BB'	0.0689076	0.393695	0.45791	0.496982	0.439582	-0.108253	0.530453	0.351925	0.355221
U1-snRNP-C	0.706247	0.123375	0.0840018	0.0923701	0.126638	0.977085	0.0313902	0.198042	0.0409068		U1-snRNP-C	0.0670741	0.269402	0.300682	0.293221	0.267169	-0.00511741	0.36972	0.226332	0.352466
Vimentin	0.423273	0.065332	0.106792	0.126244	0.218031	0.326725	0.24731	0.212282	0.0972607		Vimentin	-0.14194	-0.319674	-0.281493	-0.267436	-0.216835	0.173401	-0.203943	-0.219503	-0.289097
Vitronectin	0.790225	0.008199	0.00722806	0.0195473	0.0596343	0.392801	0.0309635	0.197429	0.300136		Vitronectin	-0.047368	0.446005	0.452373	0.398591	0.326316	0.151369	0.370589	0.226634	0.183037
