# Supplementary material for: Rigorous Plasma Microbiome Analysis Method Enables Disease Association Discovery in Clinic
Source: Front Microbiol. 2021 Jan 8;11:613268. doi: 10.3389/fmicb.2020.613268 (PMC7820181; doi:10.3389/fmicb.2020.613268)
Supplement: Supplementary file 12 [file Data_Sheet_3.csv]

	Kingdom	Phylum	Class	Order	Family	Genus	Species	Healthy-1	Healthy-2	Healthy-3	Healthy-4	Healthy-5	Healthy-6	HIV-1	HIV-2	HIV-3	Healthy-7	HIV-4	HIV-5	HIV-6	HIV-7	HIV-8	Healthy-8	Healthy-9	Healthy-10	HIV-9	HIV-10	HIV-11	HIV-12	Healthy-11	Healthy-12	Healthy-13	Healthy-14	HIV-13	HIV-14	HIV-15	HIV-16	HIV-17	HIV-18	HIV-19	HIV-20	Healthy-15	HIV-21	HIV-22	HIV-23	HIV-24	HIV-25	Healthy-16	Healthy-17
ACAGAGGGTGCAAGCGTTAATCGGAATTACTGGGCGTAAAGCGCGCGTAGGTGGTTCGTTAAGTTGGATGTGAAATCCCCGGGCTCAACCTGGGAACTGCATTCAAAACTGACGAGCTAGAGTATGGTAGAGGGTGGTGGAATTTCCTGTGTAGCGGTGAAATGCGTAGATATAGGAAGGAACACCAGTGGCGAAGGCGACCACCTGGACTGATACTGACACTGAGGTGCGAAAGCGTGGGGAGCAAACAGG	Bacteria	Proteobacteria	Gammaproteobacteria	Pseudomonadales	Pseudomonadaceae	Pseudomonas	arsenicoxydans/avellanae/borealis/brassicacearum/brenneri/chlororaphis/collierea/ficuserectae/fluorescens/frederiksbergensis/gessardii/kilonensis/lini/mandelii/marginalis/migulae/panacis/putida/syringae/thivervalensis/tolaasii/veronii/yamanorum	0	9842	0	0	1547	0	8238	7622	0	1558	2080	3974	17303	220	7083	373	0	0	3758	85	71	0	1250	0	0	2857	4899	0	5555	3502	2149	9982	3388	0	0	0	4593	5467	3283	1723	5902	0
ACGTAGGGTGCGAGCGTTAATCGGAATTACTGGGCGTAAAGCGTGCGCAGGCGGTTATGTAAGACAGATGTGAAATCCCCGGGCTCAACCTGGGAACTGCATTTGTGACTGCATGGCTAGAGTACGGTAGAGGGGGATGGAATTCCGCGTGTAGCAGTGAAATGCGTAGATATGCGGAGGAACACCGATGGCGAAGGCAATCCCCTGGACCTGTACTGACGCTCATGCACGAAAGCGTGGGGAGCAAACAGG	Bacteria	Proteobacteria	Betaproteobacteria	Burkholderiales	Comamonadaceae	Delftia	acidovorans/lacustris/tsuruhatensis	0	2980	6316	3617	7265	5979	6619	2733	5174	37	3340	4581	228	148	7251	1000	627	0	9642	6361	2602	1487	3757	278	0	2256	759	787	1855	2456	1664	78	884	6197	4723	301	12334	3605	3897	2417	7169	1572
ACGTAGGTGGCAAGCGTTATCCGGAATTATTGGGCGTAAAGCGCGCGTAGGCGGTTTTTTAAGTCTGATGTGAAAGCCCACGGCTCAACCGTGGAGGGTCATTGGAAACTGGAAAACTTGAGTGCAGAAGAGGAAAGTGGAATTCCATGTGTAGCGGTGAAATGCGCAGAGATATGGAGGAACACCAGTGGCGAAGGCGACTTTCTGGTCTGTAACTGACGCTGATGTGCGAAAGCGTGGGGATCAAACAGG	Bacteria	Firmicutes	Bacilli	Bacillales	Staphylococcaceae	Staphylococcus	argenteus/arlettae/aureus/capitis/caprae/devriesei/epidermidis/equorum/haemolyticus/hemolyticus/hominis/lugdunensis/pasteuri/petrasii/saccharolyticus/simiae/warneri/xylosus	5584	5733	1702	93	1662	1407	5224	9632	51	2205	2801	51	46	85	105	772	15	807	2910	4246	6886	9552	400	197	4320	38	986	94	3056	11548	7521	12507	110	9980	5430	808	16567	107	4437	0	7603	629
ACGTAGGGTGCGAGCGTTGTCCGGAATTACTGGGCGTAAAGAGCTCGTAGGTGGTTTGTCGCGTCGTCTGTGAAATTCCGGGGCTTAACTTCGGGCGTGCAGGCGATACGGGCATAACTTGAGTGCTGTAGGGGAGACTGGAATTCCTGGTGTAGCGGTGGAATGCGCAGATATCAGGAGGAACACCGATGGCGAAGGCAGGTCTCTGGGCAGTAACTGACGCTGAGGAGCGAAAGCATGGGGAGCGAACAGG	Bacteria	Actinobacteria	Actinobacteria	Actinomycetales	Corynebacteriaceae	Corynebacterium	diphtheriae/vitaeruminis	16532	0	0	13	10	0	28	21	0	2199	0	0	21	83	950	0	0	0	47	0	27	35	0	59	0	0	0	28	40	33	32	41	3143	274	6429	46421	35	29	30	15	3113	0
ACGGAGGGTGCAAGCGTTATCCGGATTTATTGGGTTTAAAGGGTCCGTAGGCGGACTTATAAGTCAGTGGTGAAAGCCTGTCGCTTAACGATAGAACTGCCATTGATACTGTAAGTCTTGAGTATATTTGAGGTAGCTGGAATAAGTAGTGTAGCGGTGAAATGCATAGATATTACTTAGAACACCAATTGCGAAGGCAGGTTACCAAGATATAACTGACGCTGAGGGACGAAAGCGTGGGGAGCGAACAGG	Bacteria	Bacteroidetes	Flavobacteriia	Flavobacteriales	Flavobacteriaceae	Cloacibacterium	normanense/rupense	12	4948	4	14	13	17	16	19	10	1943	0	15	0	39	14	0	0	5	26	0	16	558	6	20	0	0	0	13	0	25	15	23	939	28	29	735	35	13	13	239	6063	34
ACGTAGGTCCCGAGCGTTGTCCGGATTTATTGGGCGTAAAGCGAGCGCAGGCGGTTAGATAAGTCTGAAGTTAAAGGCTGTGGCTTAACCATAGTATGCTTTGGAAACTGTTTAACTTGAGTGCAGAAGGGGAGAGTGGAATTCCATGTGTAGCGGTGAAATGCGTAGATATATGGAGGAACACCGGTGGCGAAAGCGGCTCTCTGGTCTGTAACTGACGCTGAGGCTCGAAAGCGTGGGGAGCAAACAGG	Bacteria	Firmicutes	Bacilli	Lactobacillales	Streptococcaceae	Streptococcus	sanguinis	0	0	0	0	0	18	4533	4189	0	0	0	0	0	52	0	0	0	0	26	45	0	197	0	134	476	0	20	65	2345	33	2834	45	877	49	1640	128	5415	0	42	28	0	0
ACGTAGGGTGCGAGCGTTGTCCGGAATTACTGGGCGTAAAGGGCTCGTAGGTGGTTTGTCGCGTCGTCTGTGAAATTCCGGGGCTTAACTCCGGGCGTGCAGGCGATACGGGCATAACTTGAGTACTGTAGGGGTAACTGGAATTCCTGGTGTAGCGGTGAAATGCGCAGATATCAGGAGGAACACCGATGGCGAAGGCAGGTTACTGGGCAGTTACTGACGCTGAGGAGCGAAAGCATGGGTAGCGAACAGG	Bacteria	Actinobacteria	Actinobacteria	Actinomycetales	Corynebacteriaceae	Corynebacterium	pseudogenitalium/tuberculostearicum	44	2131	0	14	19	23	29	15	9	24	9	13	3415	48	4053	0	0	0	1928	27	25	25	1835	19	204	316	0	34	3616	41	22	26	36	21	44	113	35	2413	1782	801	1243	979
ACAGAGGATGCAAGCGTTATCCGGAATGATTGGGCGTAAAGCGTCTGTAGGTGGCTTTTTAAGTCCGCCGTCAAATCCCAGGGCTCAACCCTGGACAGGCGGTGGAAACTACCAAGCTGGAGTACGGTAGGGGCAGAGGGAATTTCCGGTGGAGCGGTGAAATGCGTAGAGATCGGAAAGAACACCAACGGCGAAAGCACTCTGCTGGGCCGACACTGACACTGAGAGACGAAAGCTAGGGGAGCGAATGGG	Bacteria	Cyanobacteria/Chloroplast	Chloroplast	Chloroplast	Streptophyta	NA	NA	0	0	0	0	2255	12	9	6	1416	1624	0	14	7	0	0	0	0	722	6203	0	0	0	0	0	8	0	7	0	10	0	0	1516	1072	0	0	22	0	2456	0	0	0	0
ACGTAGGGTGCAAGCGTTGTCCGGAATTACTGGGCGTAAAGAGCTCGTAGGTGGTTTGTCGCGTCGTCTGTGAAAGCCCGGGGCTTAACTCCGGGTCTGCAGGCGATACGGGCATAACTAGAGTGCTGTAGGGGAGACTGGAATTCCTGGTGTAGCGGTGAAATGCGCAGATATCAGGAGGAACACCGATGGCGAAGGCAGGTCTCTGGGCAGTAACTGACGCTGAGGAGCGAAAGCATGGGGAGCGAACAGG	Bacteria	Actinobacteria	Actinobacteria	Actinomycetales	Corynebacteriaceae	Corynebacterium	NA	5908	15	26	14	69	11141	11088	4232	18	3856	17	19	41	72	3533	0	0	510	10632	35	4119	4998	732	28	0	35	13	26	48	5810	3506	3277	58	2650	55	288	1858	3341	870	1311	36	18
ACGGAGGATCCGAGCGTTATCCGGATTTATTGGGTTTAAAGGGTGCGCAGGCGGCATGTTAAGTCGGCGGTGAAATTTTGCAGCTCAACTGTAAAAGAGCCTTCGAAACTGGCAAGCTTGAGTGTGGATGAAGTAGGCGGAATTTGTGGTGTAGCGGTGAAATGCATAGATATCACAAAGAACACCGATTGCGCAGGCAGCTTACTAAACCATAACTGACGCTCATGCACGAAGGCGTGGGGATCAAACAGG	Bacteria	Bacteroidetes	Bacteroidia	Bacteroidales	Porphyromonadaceae	Petrimonas	NA	0	0	0	0	0	0	0	0	0	0	0	0	0	0	0	0	0	0	16	5	9	16	0	0	0	0	5	8	9	8	5	5	5	340	1022	53489	10	8	6	10	62	2049
ACGAAGGGTGCAAGCGTTAATCGGAATTACTGGGCGTAAAGCGCGCGTAGGTGGTTCAGTAAGTTAGGAGTGAAAGCCCCGGGCTTAACCTGGGAATTGCTTCTAAAACTGCTGAGCTAGAGTACGGTAGAGGGTGGTGGAATTTCCTGTGTAGCGGTGAAATGCGTAGATATAGGAAGGAACATCAGTGGCGAAGGCGACCACCTGGACTGATACTGACACTGAGGTGCGAAAGCGTGGGGAGCAAACAGG	Bacteria	Proteobacteria	Gammaproteobacteria	Pseudomonadales	Pseudomonadaceae	Pseudomonas	caeni	4396	14	0	0	17	26	4840	26	13	1516	1616	23	2629	60	15	0	0	12	24	6178	17	15	0	20	0	16	1346	9	0	2742	14	3181	481	1069	30	148	1320	0	19	1309	29	16
ACGTAGGGTGCGAGCGTTGTCCGGAATTACTGGGCGTAAAGAGCTCGTAGGCGGTTTGTCACGTCGTCTGTGAAATCCTAGGGCTTAACCCTGGACGTGCAGGCGATACGGGCTGACTTGAGTACTACAGGGGAGACTGGAATTTCTGGTGTAGCGGTGGAATGCACAGATATCAGGAAGAACACCGATGGCGAAGGCAGGTCTCTGGGTAGTAACTGACGCTGAGGAGCGAAAGCATGGGTAGCGAACAGG	Bacteria	Actinobacteria	Actinobacteria	Actinomycetales	Dietziaceae	Dietzia	NA	0	0	446	7	9	672	0	0	0	0	1824	0	6	54	16	0	0	494	15	11	13	1837	0	8	0	0	0	10	1514	10	1469	10	174	0	0	39	18	10	970	9	28	10
ACGTAGGGTGCAAGCGTTAATCGGAATTACTGGGCGTAAAGCGTGCGCAGGCGGTTATGCAAGACAGAGGTGAAATCCCCGGGCTCAACCTGGGAACTGCCTTTGTGACTGCATGGCTAGAGTACGGTAGAGGGGGATGGAATTCCGCGTGTAGCAGTGAAATGCGTAGATATGCGGAGGAACACCGATGGCGAAGGCAATCCCCTGGACCTGTACTGACGCTCATGCACGAAAGCGTGGGGAGCAAACAGG	Bacteria	Proteobacteria	Betaproteobacteria	Burkholderiales	Comamonadaceae	Pelomonas	aquatica/puraquae/saccharophila	4173	2004	0	2207	0	603	0	0	0	0	0	2196	0	0	0	169	259	499	0	0	0	0	0	0	357	0	0	0	164	0	0	1208	0	0	1077	0	0	0	0	356	0	906
ACGTAGGTGGCAAGCGTTGTCCGGATTTATTGGGCGTAAAGCGAGCGCAGGCGGTCTTTTAAGTCTGATGTGAAAGCCCCCGGCTTAACCGGGGAGGGTCATTGGAAACTGGGAGACTTGAGTGCAGAAGAGGAAAGCGGAATTCCATGTGTAGCGGTGAAATGCGTAGATATATGGAGGAACACCAGTGGCGAAGGCGGCTTTCTGGTCTGTAACTGACGCTGAGGCTCGAAAGCGTGGGGAGCAAACAGG	Bacteria	Firmicutes	Bacilli	Lactobacillales	Enterococcaceae	Enterococcus	cecorum	0	16	8	3401	0	16	13	0	1347	0	0	0	0	29	13	0	0	0	3539	0	0	10	0	12	0	177	0	1356	0	0	9	0	0	34	0	1875	19	0	14	0	4393	12
ACAGAGGGTGCAAGCGTTAATCGGAATTACTGGGCGTAAAGCGCGCGTAGGTGGTTTGTTAAGTTGGATGTGAAAGCCCCGGGCTCAACCTGGGAACTGCATCCAAAACTGGCAAGCTAGAGTACGGTAGAGGGTGGTGGAATTTCCTGTGTAGCGGTGAAATGCGTAGATATAGGAAGGAACACCAGTGGCGAAGGCGACCACCTGGACTGATACTGACACTGAGGTGCGAAAGCGTGGGGAGCAAACAGG	Bacteria	Proteobacteria	Gammaproteobacteria	Pseudomonadales	Pseudomonadaceae	Pseudomonas	aeruginosa/argentinensis/benzenivorans/cremoricolorata/cuatrocienegasensis/flavescens/fluorescens/fulva/fuscovaginae/hunanensis/mendocina/monteilii/mosselii/oryzihabitans/parafulva/plecoglossicida/punonensis/putida/segetis/seleniipraecipitans/straminea/taiwanensis	0	0	0	0	1952	0	0	0	0	0	2229	0	0	17	23	947	0	0	0	17	1489	0	0	49	0	0	0	19	0	0	0	20	0	1094	28	28	0	22	0	0	45	0
ACGAAGGGTGCAAGCGTTACTCGGAATTACTGGGCGTAAAGCGTGCGTAGGTGGTTATTTAAGTCCGTTGTGAAAGCCCTGGGCTCAACCTGGGAACTGCAGTGGATACTGGATGACTAGAATGTGGTAGAGGGTAGCGGAATTCCTGGTGTAGCAGTGAAATGCGTAGAGATCAGGAGGAACATCCATGGCGAAGGCAGCTACCTGGACCAACATTGACACTGAGGCACGAAAGCGTGGGGAGCAAACAGG	Bacteria	Proteobacteria	Gammaproteobacteria	Xanthomonadales	Xanthomonadaceae	Stenotrophomonas	maltophilia	0	0	0	0	0	0	0	7	0	0	0	0	2513	12	0	0	0	101	0	8	0	0	0	0	0	0	0	0	0	0	799	0	0	9	15	16	0	9	0	0	0	0
ACGTAGGGTGCGAGCGTTAATCGGAATTACTGGGCGTAAAGCGTGCGCAGGCGGTCTTGTAAGACAGAGGTGAAATCCCTGGGCTCAACCTAGGAATGGCCTTTGTGACTGCAAGGCTGGAGTGCGGCAGAGGGGGATGGAATTCCGCGTGTAGCAGTGAAATGCGTAGATATGCGGAGGAACACCGATGGCGAAGGCAGTCCCCTGGGCCTGCACTGACGCTCATGCACGAAAGCGTGGGGAGCAAACAGG	Bacteria	Proteobacteria	Betaproteobacteria	Burkholderiales	Burkholderiales_incertae_sedis	Tepidimonas	arfidensis	17	9	806	15	25	0	13	16	7	170	8	8	11	42	10	0	0	0	0	0	0	0	8	18	7	13	0	2601	0	0	0	5	0	6	5	94	0	0	0	0	0	0
ACGTAGGGTGCGAGCGTTGTCCGGAATTACTGGGCGTAAAGAGCTCGTAGGTGGTTTGTCGCGTCGTTTGTGTAAGCCCGCAGCTTAACTGCGGGACTGCAGGCGATACGGGCATAACTTGAGTGCTGTAGGGGAGACTGGAATTCCTGGTGTAGCGGTGGAATGCGCAGATATCAGGAGGAACACCGATGGCGAAGGCAGGTCTCTGGGCAGTAACTGACGCTGAGGAGCGAAAGCATGGGTAGCGAACAGG	Bacteria	Actinobacteria	Actinobacteria	Actinomycetales	Corynebacteriaceae	Corynebacterium	afermentans/coyleae/mucifaciens/pilbarense/ureicelerivorans	22	11	0	0	3085	18	15	7	11	11	0	14	0	45	78	0	1370	0	46	30	6869	1489	0	325	0	0	184	1397	31	35	28	2099	944	24	50	107	46	0	33	26	23	0
ACGTAGGGTGCGAGCGTTGTCCGGAATTATTGGGCGTAAAGAGCTTGTAGGCGGTTTGTCGCGTCTGCTGTGAAAATCCGGGGCTCAACCCCGGACTTGCAGTGGGTACGGGCAGACTAGAGTGTGGTAGGGGAGACTGGAATTCCTGGTGTAGCGGTGAAATGCGCAGATATCAGGAGGAACACCGATGGCGAAGGCAGGTCTCTGGGCCACTACTGACGCTGAGAAGCGAAAGCATGGGGAGCGAACAGG	Bacteria	Actinobacteria	Actinobacteria	Actinomycetales	Intrasporangiaceae	Janibacter	NA	0	0	0	0	0	0	14	0	0	0	0	12	2413	22	0	0	0	0	0	0	0	15	0	0	0	0	0	0	0	0	0	0	0	0	0	376	0	1617	0	0	28	0
ACGTAGGGTGCGAGCGTTATCCGGATTTATTGGGCGTAAAGGGCTCGTAGGCGGTTCGTCGCGTCCGGTGTGAAAGTCCATCGCCTAACGGTGGATCTGCGCCGGGTACGGGCGGGCTGGAGTGCGGTAGGGGAGACTGGAATTCCCGGTGTAACGGTGGAATGTGTAGATATCGGGAAGAACACCAATGGCGAAGGCAGGTCTCTGGGCCGTTACTGACGCTGAGGAGCGAAAGCGTGGGGAGCGAACAGG	Bacteria	Actinobacteria	Actinobacteria	Bifidobacteriales	Bifidobacteriaceae	Bifidobacterium	animalis/thermacidophilum/thermophilum	0	0	0	0	0	0	0	0	0	0	0	2	3327	0	0	0	0	0	7	0	0	0	0	0	0	0	0	0	0	12	973	0	0	89	7	13391	9	0	5	0	26	0
ACGTAGGGTCCAAGCGTTAATCGGAATTACTGGGCGTAAAGCGTGCGCAGGCGGTTGTGCAAGACCGATGTGAAATCCCCGGGCTTAACCTGGGAATTGCATTGGTGACTGCACGGCTAGAGTGTGTCAGAGGGGGGTAGAATTCCACGTGTAGCAGTGAAATGCGTAGAGATGTGGAGGAATACCGATGGCGAAGGCAGCCCCCTGGGATAACACTGACGCTCATGCACGAAAGCGTGGGGAGCAAACAGG	Bacteria	Proteobacteria	Betaproteobacteria	Burkholderiales	Burkholderiaceae	Ralstonia	insidiosa/pickettii/solanacearum/syzygii	0	0	0	0	13	0	0	0	0	0	22	0	0	0	0	0	124	0	1752	19	0	0	0	0	0	0	0	20	1627	573	24	34	0	3238	18	59	21	15	20	0	0	0
ACGGAGGGTGCAAGCGTTAATCGGAATTACTGGGCGTAAAGCGCACGCAGGCGGTCTGTCAAGTCGGATGTGAAATCCCCGGGCTCAACCTGGGAACTGCATTCGAAACTGGCAGGCTGGAGTCTTGTAGAGGGGGGTAGAATTCCAGGTGTAGCGGTGAAATGCGTAGAGATCTGGAGGAATACCGGTGGCGAAGGCGGCCCCCTGGACAAAGACTGACGCTCAGGTGCGAAAGCGTGGGGAGCAAACAGG	Bacteria	Proteobacteria	Gammaproteobacteria	Enterobacteriales	Enterobacteriaceae	NA	NA	0	0	0	0	0	0	0	0	0	0	0	0	0	0	0	0	0	0	0	0	0	0	0	0	0	1360	0	0	0	0	0	0	0	0	0	0	152	0	0	0	44	0
ACGAAGGGGGCTAGCGTTGCTCGGAATTACTGGGCGTAAAGGGCGCGTAGGCGGCGGCCCAAGTCAGGCGTGAAATTCCTGGGCTCAACCTGGGGACTGCGCTTGATACTGGGTTGCTTGAGGATGGAAGAGGCTCGTGGAATTCCCAGTGTAGAGGTGAAATTCGTAGATATTGGGAAGAACACCGGTGGCGAAGGCGGCGAGCTGGTCCATTACTGACGCTGAGGCGCGACAGCGTGGGGAGCAAACAGG	Bacteria	Proteobacteria	Alphaproteobacteria	Rhodospirillales	Acetobacteraceae	Roseomonas	gilardii/massiliae/mucosa/terpenica	5	0	0	0	0	0	0	0	0	1882	0	0	0	0	0	0	0	0	0	0	0	0	0	3	591	0	0	0	0	0	5	0	0	0	0	0	0	3	0	0	0	0
ACGTAGGGTGCGAGCGTTGTCCGGATTTATTGGGCGTAAAGGGCTCGTAGGTGGTTGATCGCGTCGGAAGTGTAATCTTGGGGCTTAACCCTGAGCGTGCTTTCGATACGGGTTGACTTGAGGAAGGTAGGGGAGAATGGAATTCCTGGTGGAGCGGTGGAATGCGCAGATATCAGGAGGAACACCAGTGGCGAAGGCGGTTCTCTGGGCCTTTCCTGACGCTGAGGAGCGAAAGCGTGGGGAGCGAACAGG	Bacteria	Actinobacteria	Actinobacteria	Actinomycetales	Propionibacteriaceae	Propionibacterium	acnes	2	0	0	193	0	47	0	0	0	3	0	0	5	0	30	16	7	0	10	0	132	51	0	0	0	0	0	4	8	7	37	0	0	64	139	0	78	14	15	4	4	0
ACAGAGGGTGCAAGCGTTAATCGGAATTACTGGGCGTAAAGCGCGCGTAGGTGGTTCGTTAAGTTGGATGTGAAATCCCCGGGCTCAACCTGGGAACTGCATTCAAAACTGACGAGCTAGAGTATGGTAGAGGGTGGTGGAATTTCCTGTGTAGCGGTGAAATGCGTAGATATAGGAAGGAACACCAGTGGCGAAGGCGACCACCTGGACTGATACTGACACTGAGGTGCGA	Bacteria	Proteobacteria	Gammaproteobacteria	Pseudomonadales	Pseudomonadaceae	Pseudomonas	arsenicoxydans/avellanae/borealis/brassicacearum/brenneri/cannabina/chlororaphis/collierea/ficuserectae/fluorescens/frederiksbergensis/gessardii/kilonensis/lini/mandelii/marginalis/migulae/panacis/putida/syringae/thivervalensis/tolaasii/veronii/yamanorum	14	46	0	0	15	0	47	40	0	7	14	22	119	0	36	0	0	7	0	0	0	0	0	0	8	23	39	0	44	21	0	57	23	0	38	0	29	21	18	14	39	0
ACGTAGGGTGCGAGCGTTAATCGGAATTACTGGGCGTAAAGCGTGCGCAGGCGGTTATGTAAGACAGATGTGAAATCCCCGGGCTCAACCTGGGAACTGCATTTGTGACTGCATGGCTAGAGTACGGTAGAGGGGGATGGAATTCCGCGTGTAGCAGTGAAATGCGTAGATATGCGGAGGAACACCGATGGCGAAGGCAATCCCCTGGACCTGTACTGACGCTCATGCACGA	Bacteria	Proteobacteria	Betaproteobacteria	Burkholderiales	Comamonadaceae	Delftia	acidovorans/lacustris/tsuruhatensis	0	17	42	9	38	24	32	14	40	0	20	21	0	0	22	9	0	0	48	26	17	8	20	0	0	0	9	0	14	11	10	0	4	48	26	0	79	16	24	20	51	0
ACGTAGGGTGCGAGCGTTGTCCGGAATTACTGGGCGTAAAGAGCTCGTAGGTGGTTTGTCGCGTCGTCTGTGAAATTCCGGGGCTTAACTTCGGGCGTGCAGGCGATACGGGCATAACTTGAGTGCTGTAGGGGAGACTGGAATTCCTGGTGTAGCGGTGGAATGCGCAGATATCAGGAGGAACACCGATGGCGAAGGCAGGTCTCTGGGCAGTAACTGACGCTGAGGAGCGA	Bacteria	Actinobacteria	Actinobacteria	Actinomycetales	Corynebacteriaceae	Corynebacterium	diphtheriae/vitaeruminis	84	0	0	0	0	0	0	0	0	11	0	0	0	0	0	0	0	0	0	0	0	0	0	0	0	0	0	0	0	0	0	0	16	0	35	509	0	0	0	0	19	0
[truncated: 54 more columns]
